# Supplementary material for: Genomics reveal the origins and current structure of a genetically depauperate freshwater species in its introduced Alaskan range
Source: Evol Appl. 2023 May 12;16(6):1119–34. doi: 10.1111/eva.13556 (PMC10286226; doi:10.1111/eva.13556)
Supplement: Supplementary file 2 — Table S1. [file EVA-16-1119-s001.csv]

GW	Project	Sequencing file name	DNA identifier	Tissue identifier	RAD identifier	Sampling locality (water body, drainage, region)	Region	Site	Latitude	Longitude	Mapped Reads	Percent of Total Mapped
GW	AN1711171	I-027_R1_001.fastq.gz	402932	402932	I-027	Alaska	Southcentral	StormyLake	60.773717	-151.052584	10759680	99.80%
GW	AN1711171	I-028_R1_001.fastq.gz	402933	402933	I-028	Alaska	Southcentral	StormyLake	60.773717	-151.052584	9868831	99.75%
GW	AN1711171	I-029_R1_001.fastq.gz	402934	402934	I-029	Alaska	Southcentral	StormyLake	60.773717	-151.052584	10278926	99.80%
GW	AN1711171	I-030_R1_001.fastq.gz	402935	402935	I-030	Alaska	Southcentral	StormyLake	60.773717	-151.052584	10463611	99.83%
GW	AN1711171	I-031_R1_001.fastq.gz	402936	402936	I-031	Alaska	Southcentral	StormyLake	60.773717	-151.052584	10383114	99.82%
GW	AN1711171	I-032_R1_001.fastq.gz	402937	402937	I-032	Alaska	Southcentral	StormyLake	60.773717	-151.052584	12083298	99.79%
GW	AN1711171	I-033_R1_001.fastq.gz	402938	402938	I-033	Alaska	Southcentral	StormyLake	60.773717	-151.052584	9777737	99.78%
GW	AN1711171	I-034_R1_001.fastq.gz	402939	402939	I-034	Alaska	Southcentral	StormyLake	60.773717	-151.052584	10514701	99.82%
GW	AN1711171	I-035_R1_001.fastq.gz	402941	402941	I-035	Alaska	Southcentral	StormyLake	60.773717	-151.052584	11021366	99.79%
GW	AN1711171	I-036_R1_001.fastq.gz	402942	402942	I-036	Alaska	Southcentral	StormyLake	60.773717	-151.052584	10674012	99.80%
GW	AN1711171	J-021_R1_001.fastq.gz	400011	400011	J-021	Alaska	Southeast	AntlenRiver	59.492422	-139.156677	9876205	99.80%
GW	AN1711171	J-023_R1_001.fastq.gz	400013	400013	J-023	Alaska	Southeast	AntlenRiver	59.492422	-139.156677	6823059	99.81%
GW	AN1711171	J-025_R1_001.fastq.gz	400015	400015	J-025	Alaska	Southeast	AntlenRiver	59.492422	-139.156677	8019356	99.79%
GW	AN1711171	J-026_R1_001.fastq.gz	400016	400016	J-026	Alaska	Southeast	AntlenRiver	59.492422	-139.156677	8813816	99.66%
GW	AN1711171	J-027_R1_001.fastq.gz	400017	400017	J-027	Alaska	Southeast	AntlenRiver	59.492422	-139.156677	7958804	99.82%
GW	AN1711171	J-028_R1_001.fastq.gz	400018	400018	J-028	Alaska	Southeast	AntlenRiver	59.492422	-139.156677	9734490	99.79%
GW	AN1711171	J-029_R1_001.fastq.gz	400019	400019	J-029	Alaska	Southeast	AntlenRiver	59.492422	-139.156677	7754242	99.82%
GW	AN1711171	J-030_R1_001.fastq.gz	400021	400021	J-030	Alaska	Southeast	AntlenRiver	59.492422	-139.156677	6819163	99.83%
GW	AN1711171	J-031_R1_001.fastq.gz	400022	400022	J-031	Alaska	Southeast	AntlenRiver	59.492422	-139.156677	8607170	99.82%
GW	AN1711171	J-032_R1_001.fastq.gz	400023	400023	J-032	Alaska	Southeast	AntlenRiver	59.492422	-139.156677	6966917	99.81%
GW	AN1711171	J-033_R1_001.fastq.gz	400026	400026	J-033	Alaska	Southeast	AntlenRiver	59.492422	-139.156677	7974983	99.78%
GW	AN1711171	J-034_R1_001.fastq.gz	400029	400029	J-034	Alaska	Southeast	AntlenRiver	59.492422	-139.156677	8322471	99.79%
GW	AN1711171	J-035_R1_001.fastq.gz	400030	400030	J-035	Alaska	Southeast	AntlenRiver	59.492422	-139.156677	8771108	99.80%
GW	AN1711171	J-036_R1_001.fastq.gz	400063	400063	J-036	Alaska	Southeast	AntlenRiver	59.492422	-139.156677	8742105	99.68%
GW	AN1711171	J-037_R1_001.fastq.gz	400083	400083	J-037	Alaska	Southeast	AntlenRiver	59.492422	-139.156677	9332833	99.71%
GW	AN1711171	J-038_R1_001.fastq.gz	400085	400085	J-038	Alaska	Southeast	AntlenRiver	59.492422	-139.156677	9378317	99.72%
GW	AN1711171	J-039_R1_001.fastq.gz	400090	400090	J-039	Alaska	Southeast	AntlenRiver	59.492422	-139.156677	8943038	98.27%
GW	AN1711171	J-040_R1_001.fastq.gz	400091	400091	J-040	Alaska	Southeast	AntlenRiver	59.492422	-139.156677	10614776	99.77%
GW	AN1711171	J-041_R1_001.fastq.gz	400092	400092	J-041	Alaska	Southeast	AntlenRiver	59.492422	-139.156677	8881930	99.80%
GW	AN1711171	J-042_R1_001.fastq.gz	400094	400094	J-042	Alaska	Southeast	AntlenRiver	59.492422	-139.156677	9304871	99.78%
GW	AN1711171	J-043_R1_001.fastq.gz	400095	400095	J-043	Alaska	Southeast	AntlenRiver	59.492422	-139.156677	9850416	99.78%
GW	AN1711171	J-044_R1_001.fastq.gz	400097	400097	J-044	Alaska	Southeast	AntlenRiver	59.492422	-139.156677	9684800	99.77%
GW	AN1711171	J-046_R1_001.fastq.gz	400101	400101	J-046	Alaska	Southeast	AntlenRiver	59.492422	-139.156677	8522688	99.70%
GW	AN1711171	J-047_R1_001.fastq.gz	400102	400102	J-047	Alaska	Southeast	AntlenRiver	59.492422	-139.156677	7307723	99.76%
GW	AN1711171	J-049_R1_001.fastq.gz	400093	400093	J-049	Alaska	Southeast	AntlenRiver	59.492422	-139.156677	8267296	99.79%
GW	AN1711171	O-001_R1_001.fastq.gz	163	163	O-001	Alaska	Southcentral	AndersonLake	61.620425	-149.338466	9279015	99.82%
GW	AN1711171	O-002_R1_001.fastq.gz	164	164	O-002	Alaska	Southcentral	AndersonLake	61.620425	-149.338466	9479320	99.81%
GW	AN1711171	O-003_R1_001.fastq.gz	165	165	O-003	Alaska	Southcentral	AndersonLake	61.620425	-149.338466	7586477	99.78%
GW	AN1711171	O-004_R1_001.fastq.gz	166	166	O-004	Alaska	Southcentral	AndersonLake	61.620425	-149.338466	7117129	99.78%
GW	AN1711171	O-005_R1_001.fastq.gz	167	167	O-005	Alaska	Southcentral	AndersonLake	61.620425	-149.338466	8179878	99.45%
GW	AN1711171	O-006_R1_001.fastq.gz	168	168	O-006	Alaska	Southcentral	AndersonLake	61.620425	-149.338466	9164157	99.52%
GW	AN1711171	O-008_R1_001.fastq.gz	180	180	O-008	Alaska	Southcentral	AndersonLake	61.620425	-149.338466	7689274	99.80%
GW	AN1711171	O-009_R1_001.fastq.gz	181	181	O-009	Alaska	Southcentral	AndersonLake	61.620425	-149.338466	9319634	99.84%
GW	AN1711171	O-010_R1_001.fastq.gz	183	183	O-010	Alaska	Southcentral	AndersonLake	61.620425	-149.338466	7841181	99.82%
GW	AN1711171	O-011_R1_001.fastq.gz	184	184	O-011	Alaska	Southcentral	AndersonLake	61.620425	-149.338466	7147531	99.81%
GW	AN1711171	O-012_R1_001.fastq.gz	185	185	O-012	Alaska	Southcentral	AndersonLake	61.620425	-149.338466	9050970	99.84%
GW	AN1711171	O-013_R1_001.fastq.gz	186	186	O-013	Alaska	Southcentral	AndersonLake	61.620425	-149.338466	8245346	99.83%
GW	AN1711171	O-015_R1_001.fastq.gz	188	188	O-015	Alaska	Southcentral	AndersonLake	61.620425	-149.338466	10928309	99.83%
GW	AN1711171	O-016_R1_001.fastq.gz	402183	402183	O-016	Alaska	Southcentral	AndersonLake	61.620425	-149.338466	7980474	99.81%
GW	AN1711171	O-017_R1_001.fastq.gz	402184	402184	O-017	Alaska	Southcentral	AndersonLake	61.620425	-149.338466	8449887	99.82%
GW	AN1711171	O-018_R1_001.fastq.gz	402185	402185	O-018	Alaska	Southcentral	AndersonLake	61.620425	-149.338466	10855314	99.81%
GW	AN1711171	O-020_R1_001.fastq.gz	402187	402187	O-020	Alaska	Southcentral	AndersonLake	61.620425	-149.338466	8356758	99.83%
GW	AN1711171	O-021_R1_001.fastq.gz	402189	402189	O-021	Alaska	Southcentral	AndersonLake	61.620425	-149.338466	6942326	99.81%
GW	AN1711171	O-022_R1_001.fastq.gz	402190	402190	O-022	Alaska	Southcentral	AndersonLake	61.620425	-149.338466	9824878	99.82%
GW	AN1711171	O-023_R1_001.fastq.gz	402191	402191	O-023	Alaska	Southcentral	AndersonLake	61.620425	-149.338466	7846200	99.83%
GW	AN1711171	O-024_R1_001.fastq.gz	402194	402194	O-024	Alaska	Southcentral	AndersonLake	61.620425	-149.338466	6874046	99.83%
GW	AN1711171	P-001_R1_001.fastq.gz	204	204	P-001	Alaska	Southcentral	BulchitnaLake	61.935431	-150.9204957	8932459	99.83%
GW	AN1711171	P-002_R1_001.fastq.gz	205	205	P-002	Alaska	Southcentral	BulchitnaLake	61.935431	-150.9204957	9852569	99.83%
GW	AN1711171	P-003_R1_001.fastq.gz	206	206	P-003	Alaska	Southcentral	BulchitnaLake	61.935431	-150.9204957	8366362	99.84%
GW	AN1711171	P-004_R1_001.fastq.gz	207	207	P-004	Alaska	Southcentral	BulchitnaLake	61.935431	-150.9204957	8525635	99.79%
GW	AN1711171	P-005_R1_001.fastq.gz	208	208	P-005	Alaska	Southcentral	BulchitnaLake	61.935431	-150.9204957	9802317	99.83%
GW	AN1711171	P-006_R1_001.fastq.gz	209	209	P-006	Alaska	Southcentral	BulchitnaLake	61.935431	-150.9204957	7773206	99.56%
GW	AN1711171	P-007_R1_001.fastq.gz	210	210	P-007	Alaska	Southcentral	BulchitnaLake	61.935431	-150.9204957	8286166	99.63%
GW	AN1711171	Q-001_R1_001.fastq.gz	402147	402147	Q-001	Alaska	Interior	MintoFlats	65.157778	-149.37	8265580	99.82%
GW	AN1711171	Q-002_R1_001.fastq.gz	402148	402148	Q-002	Alaska	Interior	MintoFlats	65.157778	-149.37	9275486	99.82%
GW	AN1711171	Q-003_R1_001.fastq.gz	402149	402149	Q-003	Alaska	Interior	MintoFlats	65.157778	-149.37	8729720	99.81%
GW	AN1711171	Q-004_R1_001.fastq.gz	402150	402150	Q-004	Alaska	Interior	MintoFlats	65.157778	-149.37	9762438	99.81%
GW	AN1711171	Q-005_R1_001.fastq.gz	402151	402151	Q-005	Alaska	Interior	MintoFlats	65.157778	-149.37	8614071	99.83%
GW	AN1711171	Q-006_R1_001.fastq.gz	402152	402152	Q-006	Alaska	Interior	MintoFlats	65.157778	-149.37	9380261	99.82%
GW	AN1711171	Q-007_R1_001.fastq.gz	402153	402153	Q-007	Alaska	Interior	MintoFlats	65.157778	-149.37	10671940	99.82%
GW	AN1711171	Q-009_R1_001.fastq.gz	402155	402155	Q-009	Alaska	Interior	MintoFlats	65.157778	-149.37	9001663	99.83%
GW	AN1711171	Q-010_R1_001.fastq.gz	402156	402156	Q-010	Alaska	Interior	MintoFlats	65.157778	-149.37	7650478	99.83%
GW	AN1711171	Q-011_R1_001.fastq.gz	402157	402157	Q-011	Alaska	Interior	MintoFlats	65.157778	-149.37	8512512	99.83%
GW	AN1711171	Q-017_R1_001.fastq.gz	402163	402163	Q-017	Alaska	Interior	MintoFlats	65.157778	-149.37	10161625	99.82%
GW	AN1711171	Q-018_R1_001.fastq.gz	402164	402164	Q-018	Alaska	Interior	MintoFlats	65.157778	-149.37	9694643	99.82%
GW	AN1711171	Q-019_R1_001.fastq.gz	402165	402165	Q-019	Alaska	Interior	MintoFlats	65.157778	-149.37	8334089	99.83%
GW	AN1711171	Q-020_R1_001.fastq.gz	402166	402166	Q-020	Alaska	Interior	MintoFlats	65.157778	-149.37	8160982	99.83%
GW	AN1711171	Q-021_R1_001.fastq.gz	402167	402167	Q-021	Alaska	Interior	MintoFlats	65.157778	-149.37	8204982	99.83%
GW	AN1711171	Q-022_R1_001.fastq.gz	402168	402168	Q-022	Alaska	Interior	MintoFlats	65.157778	-149.37	8189777	99.83%
GW	AN1711171	Q-023_R1_001.fastq.gz	402169	402169	Q-023	Alaska	Interior	MintoFlats	65.157778	-149.37	7639310	99.81%
GW	AN1711171	Q-024_R1_001.fastq.gz	402170	402170	Q-024	Alaska	Interior	MintoFlats	65.157778	-149.37	8779515	99.82%
GW	AN1711171	Q-025_R1_001.fastq.gz	402171	402171	Q-025	Alaska	Interior	MintoFlats	65.157778	-149.37	8838851	99.82%
GW	AN1711171	R-001_R1_001.fastq.gz	1	1	R-001	Alaska	Southcentral	TukallahLake	61.145748	-151.1266057	9398332	99.82%
GW	AN1711171	R-002_R1_001.fastq.gz	2	2	R-002	Alaska	Southcentral	TukallahLake	61.145748	-151.1266057	8923080	99.83%
GW	AN1711171	R-003_R1_001.fastq.gz	3	3	R-003	Alaska	Southcentral	TukallahLake	61.145748	-151.1266057	7298193	99.85%
GW	AN1711171	R-004_R1_001.fastq.gz	4	4	R-004	Alaska	Southcentral	TukallahLake	61.145748	-151.1266057	9193650	99.83%
GW	AN1711171	R-005_R1_001.fastq.gz	5	5	R-005	Alaska	Southcentral	TukallahLake	61.145748	-151.1266057	8167257	99.83%
GW	AN1711171	R-006_R1_001.fastq.gz	6	6	R-006	Alaska	Southcentral	TukallahLake	61.145748	-151.1266057	8277540	99.84%
GW	AN1711171	R-007_R1_001.fastq.gz	7	7	R-007	Alaska	Southcentral	TukallahLake	61.145748	-151.1266057	9353110	99.83%
GW	AN1711171	R-008_R1_001.fastq.gz	10	10	R-008	Alaska	Southcentral	TukallahLake	61.145748	-151.1266057	7607901	99.82%
GW	AN1711171	R-009_R1_001.fastq.gz	13	13	R-009	Alaska	Southcentral	TukallahLake	61.145748	-151.1266057	7147576	99.77%
GW	AN1711171	R-010_R1_001.fastq.gz	16	16	R-010	Alaska	Southcentral	TukallahLake	61.145748	-151.1266057	8358427	99.76%
GW	AN1711171	R-011_R1_001.fastq.gz	18	18	R-011	Alaska	Southcentral	TukallahLake	61.145748	-151.1266057	8806630	99.83%
GW	AN1711171	R-012_R1_001.fastq.gz	19	19	R-012	Alaska	Southcentral	TukallahLake	61.145748	-151.1266057	8109084	99.82%
GW	AN1711171	R-013_R1_001.fastq.gz	20	20	R-013	Alaska	Southcentral	TukallahLake	61.145748	-151.1266057	9716481	99.83%
GW	AN1711171	R-014_R1_001.fastq.gz	25	25	R-014	Alaska	Southcentral	TukallahLake	61.145748	-151.1266057	9344942	99.82%
GW	AN1711171	R-015_R1_001.fastq.gz	26	26	R-015	Alaska	Southcentral	TukallahLake	61.145748	-151.1266057	8748519	99.83%
GW	AN1711171	R-016_R1_001.fastq.gz	27	27	R-016	Alaska	Southcentral	TukallahLake	61.145748	-151.1266057	10402085	99.82%
GW	AN1711171	R-017_R1_001.fastq.gz	28	28	R-017	Alaska	Southcentral	TukallahLake	61.145748	-151.1266057	10739701	99.82%
GW	AN1711171	R-018_R1_001.fastq.gz	29	29	R-018	Alaska	Southcentral	TukallahLake	61.145748	-151.1266057	9798597	99.84%
GW	AN1711171	R-019_R1_001.fastq.gz	30	30	R-019	Alaska	Southcentral	TukallahLake	61.145748	-151.1266057	9615588	99.82%
GW	AN1711171	R-020_R1_001.fastq.gz	31	31	R-020	Alaska	Southcentral	TukallahLake	61.145748	-151.1266057	7984638	99.83%
GW	AN1711171	R-021_R1_001.fastq.gz	32	32	R-021	Alaska	Southcentral	TukallahLake	61.145748	-151.1266057	7750984	99.85%
GW	AN1711171	R-022_R1_001.fastq.gz	33	33	R-022	Alaska	Southcentral	TukallahLake	61.145748	-151.1266057	7589081	99.84%
GW	AN1711171	R-023_R1_001.fastq.gz	34	34	R-023	Alaska	Southcentral	TukallahLake	61.145748	-151.1266057	9489880	99.83%
GW	AN1711171	R-024_R1_001.fastq.gz	35	35	R-024	Alaska	Southcentral	TukallahLake	61.145748	-151.1266057	9895729	99.83%
GW	AN1711171	R-025_R1_001.fastq.gz	36	36	R-025	Alaska	Southcentral	TukallahLake	61.145748	-151.1266057	9857025	99.83%
GW	AN1711171	R-026_R1_001.fastq.gz	37	37	R-026	Alaska	Southcentral	TukallahLake	61.145748	-151.1266057	9760127	99.83%
GW	AN1711171	R-027_R1_001.fastq.gz	38	38	R-027	Alaska	Southcentral	TukallahLake	61.145748	-151.1266057	10150425	99.82%
GW	AN1711171	R-028_R1_001.fastq.gz	39	39	R-028	Alaska	Southcentral	TukallahLake	61.145748	-151.1266057	11022854	99.84%
GW	AN1711171	R-029_R1_001.fastq.gz	40	40	R-029	Alaska	Southcentral	TukallahLake	61.145748	-151.1266057	10151093	99.83%
GW	AN1711171	R-030_R1_001.fastq.gz	41	41	R-030	Alaska	Southcentral	TukallahLake	61.145748	-151.1266057	9674174	99.84%
GW	AN1711171	R-031_R1_001.fastq.gz	42	42	R-031	Alaska	Southcentral	TukallahLake	61.145748	-151.1266057	9897120	99.83%
GW	AN1711171	R-032_R1_001.fastq.gz	43	43	R-032	Alaska	Southcentral	TukallahLake	61.145748	-151.1266057	9934888	99.40%
GW	AN1711171	R-033_R1_001.fastq.gz	44	44	R-033	Alaska	Southcentral	TukallahLake	61.145748	-151.1266057	8683605	99.84%
GW	AN1711171	R-034_R1_001.fastq.gz	45	45	R-034	Alaska	Southcentral	TukallahLake	61.145748	-151.1266057	10566800	99.81%
GW	AN1711171	R-035_R1_001.fastq.gz	141	141	R-035	Alaska	Southcentral	TukallahLake	61.145748	-151.1266057	9835700	99.83%
GW	AN1711171	S-001_R1_001.fastq.gz	403269	403269	S-001	Alaska	Interior	YukonFlats	66.666667	-145.75	8962945	99.80%
GW	AN1711171	S-002_R1_001.fastq.gz	403291	403291	S-002	Alaska	Interior	YukonFlats	66.666667	-145.75	8581360	99.81%
GW	AN1711171	S-003_R1_001.fastq.gz	403299	403299	S-003	Alaska	Interior	YukonFlats	66.666667	-145.75	9651676	99.81%
GW	AN1711171	S-004_R1_001.fastq.gz	403351	403351	S-004	Alaska	Interior	YukonFlats	66.666667	-145.75	8916298	99.80%
GW	AN1711171	S-005_R1_001.fastq.gz	403380	403380	S-005	Alaska	Interior	YukonFlats	66.666667	-145.75	9394404	99.82%
GW	AN1711171	S-006_R1_001.fastq.gz	403385	403385	S-006	Alaska	Interior	YukonFlats	66.666667	-145.75	8760162	99.82%
GW	AN1711171	S-007_R1_001.fastq.gz	403392	403392	S-007	Alaska	Interior	YukonFlats	66.666667	-145.75	8402820	99.82%
GW	AN1711171	S-008_R1_001.fastq.gz	403393	403393	S-008	Alaska	Interior	YukonFlats	66.666667	-145.75	8258389	99.79%
GW	AN1711171	S-009_R1_001.fastq.gz	403394	403394	S-009	Alaska	Interior	YukonFlats	66.666667	-145.75	8785269	99.79%
GW	AN1711171	S-010_R1_001.fastq.gz	403395	403395	S-010	Alaska	Interior	YukonFlats	66.666667	-145.75	8228202	99.77%
GW	AN1711171	S-011_R1_001.fastq.gz	403396	403396	S-011	Alaska	Interior	YukonFlats	66.666667	-145.75	8843969	99.81%
GW	AN1711171	S-012_R1_001.fastq.gz	403397	403397	S-012	Alaska	Interior	YukonFlats	66.666667	-145.75	8256062	99.82%
GW	AN1711171	S-013_R1_001.fastq.gz	403352	403352	S-013	Alaska	Interior	YukonFlats	66.666667	-145.75	8414615	99.78%
GW	AN1711171	T-001_R1_001.fastq.gz	373748	373748	T-001	Alaska	Southcentral	YentnaRiver	61.867559	-150.779963	9048103	99.76%
GW	AN1711171	T-002_R1_001.fastq.gz	373749	373749	T-002	Alaska	Southcentral	YentnaRiver	61.867559	-150.779963	8768981	99.83%
GW	AN1711171	T-003_R1_001.fastq.gz	373750	373750	T-003	Alaska	Southcentral	YentnaRiver	61.867559	-150.779963	9055941	99.83%
GW	AN1711171	T-004_R1_001.fastq.gz	373751	373751	T-004	Alaska	Southcentral	YentnaRiver	61.867559	-150.779963	9001292	99.83%
GW	AN1711171	T-005_R1_001.fastq.gz	373752	373752	T-005	Alaska	Southcentral	YentnaRiver	61.867559	-150.779963	9609079	99.82%
GW	AN1711171	T-007_R1_001.fastq.gz	373755	373755	T-007	Alaska	Southcentral	YentnaRiver	61.867559	-150.779963	7761382	99.68%
GW	AN1711171	T-008_R1_001.fastq.gz	373757	373757	T-008	Alaska	Southcentral	YentnaRiver	61.867559	-150.779963	8930268	99.82%
GW	AN1711171	T-009_R1_001.fastq.gz	373759	373759	T-009	Alaska	Southcentral	YentnaRiver	61.867559	-150.779963	7969165	99.82%
GW	AN1711171	T-010_R1_001.fastq.gz	373760	373760	T-010	Alaska	Southcentral	YentnaRiver	61.867559	-150.779963	9073472	99.83%
GW	AN1711171	T-011_R1_001.fastq.gz	373761	373761	T-011	Alaska	Southcentral	YentnaRiver	61.867559	-150.779963	8931900	99.80%
GW	AN1711171	T-013_R1_001.fastq.gz	373764	373764	T-013	Alaska	Southcentral	YentnaRiver	61.867559	-150.779963	8973942	99.81%
GW	AN1711171	T-014_R1_001.fastq.gz	373765	373765	T-014	Alaska	Southcentral	YentnaRiver	61.867559	-150.779963	8398769	99.82%
GW	AN1711171	T-015_R1_001.fastq.gz	373769	373769	T-015	Alaska	Southcentral	YentnaRiver	61.867559	-150.779963	8634857	99.82%
GW	AN1711171	T-016_R1_001.fastq.gz	373770	373770	T-016	Alaska	Southcentral	YentnaRiver	61.867559	-150.779963	11303954	99.82%
GW	AN1711171	T-017_R1_001.fastq.gz	373771	373771	T-017	Alaska	Southcentral	YentnaRiver	61.867559	-150.779963	9461525	99.73%
GW	AN1711171	T-018_R1_001.fastq.gz	373773	373773	T-018	Alaska	Southcentral	YentnaRiver	61.867559	-150.779963	8746988	99.81%
GW	AN1711171	T-019_R1_001.fastq.gz	373775	373775	T-019	Alaska	Southcentral	YentnaRiver	61.867559	-150.779963	9407868	99.83%
GW	AN1711171	T-020_R1_001.fastq.gz	373779	373779	T-020	Alaska	Southcentral	YentnaRiver	61.867559	-150.779963	8166056	99.84%
GW	AN1711171	T-021_R1_001.fastq.gz	373783	373783	T-021	Alaska	Southcentral	YentnaRiver	61.867559	-150.779963	9643463	99.83%
GW	AN1711171	T-023_R1_001.fastq.gz	373787	373787	T-023	Alaska	Southcentral	YentnaRiver	61.867559	-150.779963	8842831	99.63%
GW	AN1711171	T-024_R1_001.fastq.gz	373788	373788	T-024	Alaska	Southcentral	YentnaRiver	61.867559	-150.779963	9966914	99.83%
GW	AN1711171	T-025_R1_001.fastq.gz	373792	373792	T-025	Alaska	Southcentral	YentnaRiver	61.867559	-150.779963	8992738	99.84%
GW	AN1711171	U-001_R1_001.fastq.gz	404157	404157	U-001	Alaska	North	NorthSlope	69.900517	-154.6456	9385212	99.81%
GW	AN1711171	U-002_R1_001.fastq.gz	404158	404158	U-002	Alaska	North	NorthSlope	69.900517	-154.6456	8315854	99.82%
GW	AN1711171	U-004_R1_001.fastq.gz	404174	404174	U-004	Alaska	North	NorthSlope	69.900517	-154.6456	7311363	99.68%
GW	AN1711171	U-005_R1_001.fastq.gz	404162	404162	U-005	Alaska	North	NorthSlope	69.900517	-154.6456	7733862	99.81%
GW	AN1711171	V-001_R1_001.fastq.gz	TO4250	TO4250	V-001	Canada	Midwest	EagleLake	49.7	-93.21667	8664023	99.82%
GW	AN1711171	V-002_R1_001.fastq.gz	TO4254	TO4254	V-002	Canada	Midwest	EagleLake	49.7	-93.21667	8853674	99.81%
GW	AN1711171	V-003_R1_001.fastq.gz	TO4260	TO4260	V-003	Canada	Midwest	EagleLake	49.7	-93.21667	9005177	99.84%
GW	AN1711171	V-005_R1_001.fastq.gz	TO4268	TO4268	V-005	Canada	Midwest	EagleLake	49.7	-93.21667	8663322	99.81%
GW	AN1711171	V-006_R1_001.fastq.gz	TO4271	TO4271	V-006	Canada	Midwest	EagleLake	49.7	-93.21667	7662381	99.79%
GW	AN1711171	V-007_R1_001.fastq.gz	TO4251	TO4251	V-007	Canada	Midwest	EagleLake	49.7	-93.21667	9239867	99.83%
GW	AN1711171	V-009_R1_001.fastq.gz	TO4252	TO4252	V-009	Canada	Midwest	EagleLake	49.7	-93.21667	8321111	99.74%
GW	AN1711171	W-002_R1_001.fastq.gz	157095	157095	W-002	Alaska	Northwest	SelawikRiver	66.603893	-160.006938	8666241	99.81%
GW	AN1711171	W-004_R1_001.fastq.gz	157100	157100	W-004	Alaska	Northwest	SelawikRiver	66.603893	-160.006938	7203012	99.49%
GW	BK1703222	A-001_S1_R1_001.fastq.gz	AL2016-191	373704	A-001_S1	Alaska	Southcentral	AlexanderCreek	61.736635	-150.90074	10221643	91.22%
GW	BK1703222	A-003_S3_R1_001.fastq.gz	AL2016-193	373706	A-003_S3	Alaska	Southcentral	AlexanderCreek	61.736635	-150.90074	8227407	92.14%
GW	BK1703222	A-004_S4_R1_001.fastq.gz	AL2016-195	373708	A-004_S4	Alaska	Southcentral	AlexanderCreek	61.736635	-150.90074	9945062	93.02%
GW	BK1703222	A-005_S5_R1_001.fastq.gz	AL2016-196	373709	A-005_S5	Alaska	Southcentral	AlexanderCreek	61.736635	-150.90074	8043680	91.03%
GW	BK1703222	A-007_S7_R1_001.fastq.gz	AL2016-198	373711	A-007_S7	Alaska	Southcentral	AlexanderCreek	61.736635	-150.90074	8062557	91.99%
GW	BK1703222	A-008_S8_R1_001.fastq.gz	AL2016-199	373712	A-008_S8	Alaska	Southcentral	AlexanderCreek	61.736635	-150.90074	9664991	90.93%
GW	BK1703222	A-009_S9_R1_001.fastq.gz	AL2016-200	373713	A-009_S9	Alaska	Southcentral	AlexanderCreek	61.736635	-150.90074	9912004	92.37%
GW	BK1703222	A-010_S10_R1_001.fastq.gz	AL2016-201	373714	A-010_S10	Alaska	Southcentral	AlexanderCreek	61.736635	-150.90074	8647914	92.87%
GW	BK1703222	A-011_S11_R1_001.fastq.gz	AL2017-148	373721	A-011_S11	Alaska	Southcentral	AlexanderCreek	61.736635	-150.90074	11445448	91.92%
GW	BK1703222	A-012_S12_R1_001.fastq.gz	AL2016-203	373716	A-012_S12	Alaska	Southcentral	AlexanderCreek	61.736635	-150.90074	8323294	92.07%
GW	BK1703222	A-013_S13_R1_001.fastq.gz	AL2016-204	373717	A-013_S13	Alaska	Southcentral	AlexanderCreek	61.736635	-150.90074	9032512	89.93%
GW	BK1703222	A-014_S14_R1_001.fastq.gz	AL2017-150	373723	A-014_S14	Alaska	Southcentral	AlexanderCreek	61.736635	-150.90074	9279902	92.12%
GW	BK1703222	A-015_S15_R1_001.fastq.gz	AL2017-151	373724	A-015_S15	Alaska	Southcentral	AlexanderCreek	61.736635	-150.90074	8708208	91.52%
GW	BK1703222	A-016_S16_R1_001.fastq.gz	AL2017-152	373725	A-016_S16	Alaska	Southcentral	AlexanderCreek	61.736635	-150.90074	9251964	91.66%
GW	BK1703222	A-017_S17_R1_001.fastq.gz	AL2016-185	373698	A-017_S17	Alaska	Southcentral	AlexanderCreek	61.736635	-150.90074	8822494	90.78%
GW	BK1703222	A-018_S18_R1_001.fastq.gz	AL2016-186	373699	A-018_S18	Alaska	Southcentral	AlexanderCreek	61.736635	-150.90074	9731983	89.85%
GW	BK1703222	A-019_S19_R1_001.fastq.gz	AL2016-187	373700	A-019_S19	Alaska	Southcentral	AlexanderCreek	61.736635	-150.90074	9092860	91.07%
GW	BK1703222	A-020_S20_R1_001.fastq.gz	AL2016-188	373701	A-020_S20	Alaska	Southcentral	AlexanderCreek	61.736635	-150.90074	8427589	92.20%
GW	BK1703222	A-021_S21_R1_001.fastq.gz	AL2016-189	373702	A-021_S21	Alaska	Southcentral	AlexanderCreek	61.736635	-150.90074	9660214	92.55%
GW	BK1703222	A-022_S22_R1_001.fastq.gz	AL2016-190	373703	A-022_S22	Alaska	Southcentral	AlexanderCreek	61.736635	-150.90074	10094694	91.30%
GW	BK1703222	A-023_S23_R1_001.fastq.gz	AL2016-181	373694	A-023_S23	Alaska	Southcentral	AlexanderCreek	61.736635	-150.90074	12546349	92.70%
GW	BK1703222	A-024_S24_R1_001.fastq.gz	AL2016-182	373695	A-024_S24	Alaska	Southcentral	AlexanderCreek	61.736635	-150.90074	11303073	92.67%
GW	BK1703222	A-025_S25_R1_001.fastq.gz	AL2016-184	373697	A-025_S25	Alaska	Southcentral	AlexanderCreek	61.736635	-150.90074	8792660	91.70%
GW	BK1703222	B-001_S26_R1_001.fastq.gz	AL2016-795	373896	B-001_S26	Alaska	Southcentral	AlexanderLake	61.736635	-150.90074	9285567	91.58%
GW	BK1703222	B-002_S27_R1_001.fastq.gz	AL2016-796	373897	B-002_S27	Alaska	Southcentral	AlexanderLake	61.736635	-150.90074	9332618	93.33%
GW	BK1703222	B-003_S28_R1_001.fastq.gz	AL2016-797	373898	B-003_S28	Alaska	Southcentral	AlexanderLake	61.736635	-150.90074	9905098	91.88%
GW	BK1703222	B-004_S29_R1_001.fastq.gz	AL2016-798	373899	B-004_S29	Alaska	Southcentral	AlexanderLake	61.736635	-150.90074	10384337	92.36%
GW	BK1703222	B-005_S30_R1_001.fastq.gz	AL2016-800	373901	B-005_S30	Alaska	Southcentral	AlexanderLake	61.736635	-150.90074	8007795	91.96%
GW	BK1703222	B-006_S31_R1_001.fastq.gz	AL2016-801	373902	B-006_S31	Alaska	Southcentral	AlexanderLake	61.736635	-150.90074	10694848	91.35%
GW	BK1703222	B-007_S32_R1_001.fastq.gz	AL2016-802	373903	B-007_S32	Alaska	Southcentral	AlexanderLake	61.736635	-150.90074	10450490	90.95%
GW	BK1703222	B-008_S33_R1_001.fastq.gz	AL2016-803	373904	B-008_S33	Alaska	Southcentral	AlexanderLake	61.736635	-150.90074	10364291	91.57%
GW	BK1703222	B-009_S34_R1_001.fastq.gz	AL2016-804	373905	B-009_S34	Alaska	Southcentral	AlexanderLake	61.736635	-150.90074	9343256	91.24%
GW	BK1703222	B-010_S35_R1_001.fastq.gz	AL2016-805	373906	B-010_S35	Alaska	Southcentral	AlexanderLake	61.736635	-150.90074	10529722	92.04%
GW	BK1703222	B-011_S36_R1_001.fastq.gz	AL2016-806	373907	B-011_S36	Alaska	Southcentral	AlexanderLake	61.736635	-150.90074	10862239	92.16%
GW	BK1703222	B-012_S37_R1_001.fastq.gz	AL2016-807	373908	B-012_S37	Alaska	Southcentral	AlexanderLake	61.736635	-150.90074	11170647	92.50%
GW	BK1703222	B-013_S38_R1_001.fastq.gz	AL2016-808	373909	B-013_S38	Alaska	Southcentral	AlexanderLake	61.736635	-150.90074	9275824	92.57%
GW	BK1703222	B-014_S39_R1_001.fastq.gz	AL2016-809	373910	B-014_S39	Alaska	Southcentral	AlexanderLake	61.736635	-150.90074	9065133	90.51%
GW	BK1703222	B-016_S41_R1_001.fastq.gz	AL2016-815	373916	B-016_S41	Alaska	Southcentral	AlexanderLake	61.736635	-150.90074	10152106	92.27%
GW	BK1703222	B-018_S43_R1_001.fastq.gz	AL2016-817	373918	B-018_S43	Alaska	Southcentral	AlexanderLake	61.736635	-150.90074	8683003	91.30%
GW	BK1703222	B-019_S44_R1_001.fastq.gz	AL2017-231	373921	B-019_S44	Alaska	Southcentral	AlexanderLake	61.736635	-150.90074	10741431	92.24%
GW	BK1703222	B-020_S45_R1_001.fastq.gz	AL2017-232	373922	B-020_S45	Alaska	Southcentral	AlexanderLake	61.736635	-150.90074	9575710	92.43%
GW	BK1703222	C-018_S63_R1_001.fastq.gz	AL2016-839	401898	C-018_S63	Alaska	Southcentral	DeshkaRiver	61.71497	-150.32448	8588879	92.30%
GW	BK1703222	D-001_S66_R1_001.fastq.gz	AL2016-1314	402264	D-001_S66	Alaska	Southwest	LakeClark	60.182356	-154.551041	9377069	91.72%
GW	BK1703222	D-003_S68_R1_001.fastq.gz	AL2016-1316	402266	D-003_S68	Alaska	Southwest	LakeClark	60.182356	-154.551041	8665119	91.38%
GW	BK1703222	D-004_S69_R1_001.fastq.gz	AL2016-1317	402267	D-004_S69	Alaska	Southwest	LakeClark	60.182356	-154.551041	9698451	91.96%
GW	BK1703222	D-005_S70_R1_001.fastq.gz	AL2016-1318	402268	D-005_S70	Alaska	Southwest	LakeClark	60.182356	-154.551041	8924496	89.95%
GW	BK1703222	D-006_S71_R1_001.fastq.gz	AL2016-1319	402269	D-006_S71	Alaska	Southwest	LakeClark	60.182356	-154.551041	9439430	90.97%
GW	BK1703222	D-008_S73_R1_001.fastq.gz	AL2016-1322	402272	D-008_S73	Alaska	Southwest	LakeClark	60.182356	-154.551041	8762816	90.57%
GW	BK1703222	D-010_S75_R1_001.fastq.gz	AL2016-1324	402274	D-010_S75	Alaska	Southwest	LakeClark	60.182356	-154.551041	8339980	91.31%
GW	BK1703222	D-011_S76_R1_001.fastq.gz	AL2016-1325	402275	D-011_S76	Alaska	Southwest	LakeClark	60.182356	-154.551041	8811478	91.60%
GW	BK1703222	D-012_S77_R1_001.fastq.gz	AL2016-1326	402276	D-012_S77	Alaska	Southwest	LakeClark	60.182356	-154.551041	10195544	90.37%
GW	BK1703222	D-015_S80_R1_001.fastq.gz	AL2016-1329	402249	D-015_S80	Alaska	Southwest	LakeClark	60.182356	-154.551041	9871186	89.88%
GW	BK1703222	D-016_S81_R1_001.fastq.gz	AL2016-1331	402251	D-016_S81	Alaska	Southwest	LakeClark	60.181215	-154.551866	9655228	90.15%
GW	BK1703222	D-017_S82_R1_001.fastq.gz	AL2016-1333	402253	D-017_S82	Alaska	Southwest	LakeClark	60.177998	-154.557445	9302305	90.42%
GW	BK1703222	D-018_S83_R1_001.fastq.gz	AL2016-1335	402255	D-018_S83	Alaska	Southwest	LakeClark	60.177998	-154.557445	9748343	91.51%
GW	BK1703222	D-019_S84_R1_001.fastq.gz	AL2016-1336	402256	D-019_S84	Alaska	Southwest	LakeClark	60.177998	-154.557445	8828660	90.34%
GW	BK1703222	D-020_S85_R1_001.fastq.gz	AL2016-1337	402257	D-020_S85	Alaska	Southwest	LakeClark	60.177998	-154.557445	10015967	90.08%
GW	BK1703222	D-021_S86_R1_001.fastq.gz	AL2016-1338	402258	D-021_S86	Alaska	Southwest	LakeClark	60.177998	-154.557445	9462676	91.18%
GW	BK1703222	D-022_S87_R1_001.fastq.gz	AL2016-1339	402259	D-022_S87	Alaska	Southwest	LakeClark	60.177998	-154.557445	9079611	88.78%
GW	BK1703222	D-023_S88_R1_001.fastq.gz	AL2016-1340	402261	D-023_S88	Alaska	Southwest	LakeClark	60.177998	-154.557445	9812464	91.33%
GW	BK1703222	D-024_S89_R1_001.fastq.gz	AL2016-1341	402262	D-024_S89	Alaska	Southwest	LakeClark	60.177998	-154.557445	9439769	91.06%
GW	BK1703222	D-025_S90_R1_001.fastq.gz	AL2016-1342	402263	D-025_S90	Alaska	Southwest	LakeClark	60.177998	-154.557445	8862355	90.91%
GW	BK1703222	E-001_S91_R1_001.fastq.gz	AL2016-1246	380686	E-001_S91	Alaska	Southwest	LakeNerka	59.556508	-159.076097	8890555	88.72%
GW	BK1703222	E-002_S92_R1_001.fastq.gz	AL2016-1250	380690	E-002_S92	Alaska	Southwest	LakeNerka	59.556508	-159.076097	8358842	92.13%
GW	BK1703222	E-003_S93_R1_001.fastq.gz	AL2016-1251	380691	E-003_S93	Alaska	Southwest	LakeNerka	59.556508	-159.076097	9720076	91.40%
GW	BK1703222	E-004_S94_R1_001.fastq.gz	AL2016-1252	380692	E-004_S94	Alaska	Southwest	LakeNerka	59.556508	-159.076097	11833269	91.47%
GW	BK1703222	E-005_S95_R1_001.fastq.gz	AL2016-1253	380693	E-005_S95	Alaska	Southwest	LakeNerka	59.556508	-159.076097	10243345	90.23%
GW	BK1703222	E-006_S96_R1_001.fastq.gz	AL2016-1254	380694	E-006_S96	Alaska	Southwest	LakeNerka	59.556508	-159.076097	10411810	90.81%
GW	BK1703222	E-008_S98_R1_001.fastq.gz	AL2016-1256	380696	E-008_S98	Alaska	Southwest	LakeNerka	59.556508	-159.076097	10300810	90.14%
GW	BK1703222	E-009_S99_R1_001.fastq.gz	AL2016-1257	380697	E-009_S99	Alaska	Southwest	LakeNerka	59.556508	-159.076097	8838136	91.09%
GW	BK1703222	E-010_S100_R1_001.fastq.gz	AL2016-1259	380699	E-010_S100	Alaska	Southwest	LakeNerka	59.556508	-159.076097	9570880	91.77%
GW	BK1703222	E-011_S101_R1_001.fastq.gz	AL2016-1260	380700	E-011_S101	Alaska	Southwest	LakeNerka	59.556508	-159.076097	9118648	90.37%
GW	BK1703222	E-013_S103_R1_001.fastq.gz	AL2016-1262	380702	E-013_S103	Alaska	Southwest	LakeNerka	59.556508	-159.076097	8343186	90.95%
GW	BK1703222	E-014_S104_R1_001.fastq.gz	AL2016-1263	380703	E-014_S104	Alaska	Southwest	LakeNerka	59.556508	-159.076097	9170625	90.47%
GW	BK1703222	E-015_S105_R1_001.fastq.gz	AL2016-1264	380704	E-015_S105	Alaska	Southwest	LakeNerka	59.556508	-159.076097	8942351	91.52%
GW	BK1703222	E-016_S106_R1_001.fastq.gz	AL2016-1265	380705	E-016_S106	Alaska	Southwest	LakeNerka	59.556508	-159.076097	8971733	92.04%
GW	BK1703222	E-017_S107_R1_001.fastq.gz	AL2016-1266	380706	E-017_S107	Alaska	Southwest	LakeNerka	59.556508	-159.076097	9061909	91.21%
GW	BK1703222	E-018_S108_R1_001.fastq.gz	AL2016-1267	380707	E-018_S108	Alaska	Southwest	LakeNerka	59.556508	-159.076097	9048770	91.63%
GW	BK1703222	E-019_S109_R1_001.fastq.gz	AL2016-1268	380708	E-019_S109	Alaska	Southwest	LakeNerka	59.556508	-159.076097	8673113	87.34%
GW	BK1703222	E-020_S110_R1_001.fastq.gz	AL2016-1269	380709	E-020_S110	Alaska	Southwest	LakeNerka	59.556508	-159.076097	8969728	91.62%
GW	BK1703222	E-021_S111_R1_001.fastq.gz	AL2016-1270	380710	E-021_S111	Alaska	Southwest	LakeNerka	59.556508	-159.076097	9566686	90.34%
GW	BK1703222	E-024_S114_R1_001.fastq.gz	AL2016-1273	380713	E-024_S114	Alaska	Southwest	LakeNerka	59.556508	-159.076097	9427354	89.33%
GW	BK1703222	E-025_S115_R1_001.fastq.gz	AL2016-1274	380714	E-025_S115	Alaska	Southwest	LakeNerka	59.556508	-159.076097	8447938	90.73%
GW	BK1703222	F-003_S118_R1_001.fastq.gz	AL2015-543	401257	F-003_S118	Alaska	Interior	Fairbanks	64.855184	-146.820805	9428633	90.35%
GW	BK1703222	G-008_S143_R1_001.fastq.gz	AL2017-093	374455	G-008_S143	Alaska	Southcentral	OtterLake	61.29013	-149.74095	10033233	90.92%
GW	BK1703222	G-009_S144_R1_001.fastq.gz	AL2017-153	374478	G-009_S144	Alaska	Southcentral	OtterLake	61.29013	-149.74095	10384338	89.23%
GW	BK1703222	G-011_S146_R1_001.fastq.gz	AL2017-156	374464	G-011_S146	Alaska	Southcentral	OtterLake	61.29013	-149.74095	8721862	91.65%
GW	BK1703222	G-012_S147_R1_001.fastq.gz	AL2017-157	374470	G-012_S147	Alaska	Southcentral	OtterLake	61.29013	-149.74095	8340964	91.93%
GW	BK1703222	G-013_S148_R1_001.fastq.gz	AL2017-158	374473	G-013_S148	Alaska	Southcentral	OtterLake	61.29013	-149.74095	8454900	91.03%
GW	BK1703222	G-014_S149_R1_001.fastq.gz	AL2017-159	374465	G-014_S149	Alaska	Southcentral	OtterLake	61.29013	-149.74095	9105631	91.18%
GW	BK1703222	G-015_S150_R1_001.fastq.gz	AL2017-160	374457	G-015_S150	Alaska	Southcentral	OtterLake	61.29013	-149.74095	8685149	91.82%
GW	BK1703222	G-018_S153_R1_001.fastq.gz	AL2017-166	374468	G-018_S153	Alaska	Southcentral	OtterLake	61.29013	-149.74095	8910432	92.26%
GW	BK1703222	G-019_S154_R1_001.fastq.gz	AL2017-167	374460	G-019_S154	Alaska	Southcentral	OtterLake	61.29013	-149.74095	8530495	91.68%
GW	BK1703222	G-020_S155_R1_001.fastq.gz	AL2017-168	374474	G-020_S155	Alaska	Southcentral	OtterLake	61.29013	-149.74095	9612308	91.74%
GW	BK1703222	H-005_S160_R1_001.fastq.gz	AL2016-1043	374019	H-005_S160	Alaska	Southcentral	ShellLake	61.959494	-151.450148	8401394	91.30%
GW	BK1703222	H-007_S162_R1_001.fastq.gz	AL2016-1045	374021	H-007_S162	Alaska	Southcentral	ShellLake	61.959494	-151.450148	10208906	91.30%
GW	BK1703222	H-008_S163_R1_001.fastq.gz	AL2016-1046	374022	H-008_S163	Alaska	Southcentral	ShellLake	61.959494	-151.450148	9915188	91.58%
GW	BK1703222	H-009_S164_R1_001.fastq.gz	AL2016-1047	374023	H-009_S164	Alaska	Southcentral	ShellLake	61.959494	-151.450148	8562870	91.55%
GW	BK1703222	H-010_S165_R1_001.fastq.gz	AL2016-1049	374025	H-010_S165	Alaska	Southcentral	ShellLake	61.959494	-151.450148	9063422	91.72%
GW	BK1703222	H-011_S166_R1_001.fastq.gz	AL2017-099	374027	H-011_S166	Alaska	Southcentral	ShellLake	61.959494	-151.450148	8762649	90.33%
GW	BK1703222	H-012_S167_R1_001.fastq.gz	AL2017-136	374034	H-012_S167	Alaska	Southcentral	ShellLake	61.959494	-151.450148	8215963	91.64%
GW	BK1703222	H-013_S168_R1_001.fastq.gz	AL2017-138	374036	H-013_S168	Alaska	Southcentral	ShellLake	61.959494	-151.450148	9282319	91.73%
GW	BK1703222	H-014_S169_R1_001.fastq.gz	AL2017-139	374037	H-014_S169	Alaska	Southcentral	ShellLake	61.959494	-151.450148	9854828	91.35%
GW	BK1703222	H-016_S171_R1_001.fastq.gz	AL2017-142	374040	H-016_S171	Alaska	Southcentral	ShellLake	61.959494	-151.450148	8800434	91.86%
GW	BK1703222	H-017_S172_R1_001.fastq.gz	AL2017-143	374041	H-017_S172	Alaska	Southcentral	ShellLake	61.959494	-151.450148	9204941	91.46%
GW	BK1703222	H-018_S173_R1_001.fastq.gz	AL2017-144	374042	H-018_S173	Alaska	Southcentral	ShellLake	61.959494	-151.450148	10383208	90.46%
GW	BK1703222	H-019_S174_R1_001.fastq.gz	AL2017-145	374043	H-019_S174	Alaska	Southcentral	ShellLake	61.959494	-151.450148	8808341	91.15%
GW	BK1703222	H-020_S175_R1_001.fastq.gz	AL2017-146	374044	H-020_S175	Alaska	Southcentral	ShellLake	61.959494	-151.450148	8953174	91.33%
GW	BK1703222	I-001_S176_R1_001.fastq.gz	AL2016-1100	402903	I-001_S176	Alaska	Southcentral	StormyLake	60.773717	-151.052584	9150820	90.88%
GW	BK1703222	I-004_S179_R1_001.fastq.gz	AL2016-1103	402906	I-004_S179	Alaska	Southcentral	StormyLake	60.773717	-151.052584	9627287	91.07%
GW	BK1703222	I-005_S180_R1_001.fastq.gz	AL2016-1104	402907	I-005_S180	Alaska	Southcentral	StormyLake	60.773717	-151.052584	9175131	91.94%
GW	BK1703222	I-006_S181_R1_001.fastq.gz	AL2016-1111	402914	I-006_S181	Alaska	Southcentral	StormyLake	60.773717	-151.052584	9441726	90.15%
GW	BK1703222	I-008_S183_R1_001.fastq.gz	AL2016-1116	402919	I-008_S183	Alaska	Southcentral	StormyLake	60.773717	-151.052584	9596741	90.43%
GW	BK1703222	I-009_S184_R1_001.fastq.gz	AL2016-1119	402922	I-009_S184	Alaska	Southcentral	StormyLake	60.773717	-151.052584	9888499	91.49%
GW	BK1703222	I-010_S185_R1_001.fastq.gz	AL2016-1120	402923	I-010_S185	Alaska	Southcentral	StormyLake	60.773717	-151.052584	9280737	91.46%
GW	BK1703222	I-011_S186_R1_001.fastq.gz	AL2016-1121	402924	I-011_S186	Alaska	Southcentral	StormyLake	60.773717	-151.052584	8538643	91.77%
GW	BK1703222	I-012_S187_R1_001.fastq.gz	AL2016-1123	402926	I-012_S187	Alaska	Southcentral	StormyLake	60.773717	-151.052584	9790175	90.45%
GW	BK1703222	I-013_S188_R1_001.fastq.gz	AL2016-1124	402927	I-013_S188	Alaska	Southcentral	StormyLake	60.773717	-151.052584	9397250	92.20%
GW	BK1703222	I-014_S189_R1_001.fastq.gz	AL2016-1126	402929	I-014_S189	Alaska	Southcentral	StormyLake	60.773717	-151.052584	10022888	91.40%
GW	BK1703222	I-015_S190_R1_001.fastq.gz	AL2016-1127	402930	I-015_S190	Alaska	Southcentral	StormyLake	60.773717	-151.052584	10148088	91.17%
GW	BK1703222	I-016_S191_R1_001.fastq.gz	AL2016-1190	404050	I-016_S191	Alaska	Southcentral	TinyLake	60.519884	-150.992988	11697004	90.60%
GW	BK1703222	I-017_S192_R1_001.fastq.gz	AL2016-1191	404051	I-017_S192	Alaska	Southcentral	TinyLake	60.519884	-150.992988	10700610	91.66%
GW	BK1703222	I-018_S193_R1_001.fastq.gz	AL2016-1192	404052	I-018_S193	Alaska	Southcentral	TinyLake	60.519884	-150.992988	10937919	90.31%
GW	BK1703222	I-019_S194_R1_001.fastq.gz	AL2016-1193	404053	I-019_S194	Alaska	Southcentral	TinyLake	60.519884	-150.992988	11174652	92.63%
GW	BK1703222	I-020_S195_R1_001.fastq.gz	AL2016-1194	404054	I-020_S195	Alaska	Southcentral	TinyLake	60.519884	-150.992988	11136040	91.94%
GW	BK1703222	I-021_S196_R1_001.fastq.gz	AL2016-1195	404055	I-021_S196	Alaska	Southcentral	TinyLake	60.519884	-150.992988	12027725	90.74%
GW	BK1703222	I-022_S197_R1_001.fastq.gz	AL2016-1196	404056	I-022_S197	Alaska	Southcentral	TinyLake	60.519884	-150.992988	11286170	92.36%
GW	BK1703222	I-023_S198_R1_001.fastq.gz	AL2016-1197	404057	I-023_S198	Alaska	Southcentral	TinyLake	60.519884	-150.992988	11732024	92.49%
GW	BK1703222	I-024_S199_R1_001.fastq.gz	AL2016-1198	404058	I-024_S199	Alaska	Southcentral	TinyLake	60.519884	-150.992988	12046760	91.88%
GW	BK1703222	I-025_S200_R1_001.fastq.gz	AL2016-1199	404059	I-025_S200	Alaska	Southcentral	TinyLake	60.519884	-150.992988	10766078	91.53%
GW	AN1711171	O-007_R1_001.fastq.gz	179	179	O-007	Alaska	Southcentral	AndersonLake	61.620425	-149.338466	8930374	99.77%
GW	AN1711171	A-026_R1_001.fastq.gz	373710	373710	A-026	Alaska	Southcentral	AlexanderCreek	61.736635	-150.90074	9196132	99.82%
GW	AN1711171	T-012_R1_001.fastq.gz	373762	373762	T-012	Alaska	Southcentral	YentnaRiver	61.867559	-150.779963	9534379	99.63%
GW	AN1711171	B-021_R1_001.fastq.gz	373912	373912	B-021	Alaska	Southcentral	AlexanderLake	61.736635	-150.90074	9647867	99.83%
GW	AN1711171	F-021_R1_001.fastq.gz	401247	401247	F-021	Alaska	Interior	Fairbanks	64.843409	-147.808841	7402918	99.76%
GW	AN1711171	Q-016_R1_001.fastq.gz	402162	402162	Q-016	Alaska	Interior	MintoFlats	65.157778	-149.37	7608113	99.79%
GW	AN1711171	O-025_R1_001.fastq.gz	402196	402196	O-025	Alaska	Southcentral	AndersonLake	61.620425	-149.338466	9993132	99.63%
GW	BK1703222	F-016_S131_R1_001.fastq.gz	AL2015-521	401235	F-016_S131	Alaska	Interior	Fairbanks	64.843409	-147.808841	9838908	91.36%
GW	BK1703222	F-007_S122_R1_001.fastq.gz	AL2015-523	401237	F-007_S122	Alaska	Interior	Fairbanks	64.849445	-147.402877	8778586	89.90%
GW	BK1703222	F-008_S123_R1_001.fastq.gz	AL2015-524	401238	F-008_S123	Alaska	Interior	Fairbanks	64.849445	-147.402877	8789714	91.93%
GW	BK1703222	F-009_S124_R1_001.fastq.gz	AL2015-525	401239	F-009_S124	Alaska	Interior	Fairbanks	64.849445	-147.402877	8785996	91.10%
GW	BK1703222	F-010_S125_R1_001.fastq.gz	AL2015-526	401240	F-010_S125	Alaska	Interior	Fairbanks	64.849445	-147.402877	10168305	91.89%
GW	BK1703222	F-012_S127_R1_001.fastq.gz	AL2015-529	401243	F-012_S127	Alaska	Interior	Fairbanks	64.849445	-147.402877	10593228	90.53%
GW	BK1703222	F-013_S128_R1_001.fastq.gz	AL2015-530	401244	F-013_S128	Alaska	Interior	Fairbanks	64.849445	-147.402877	8735058	89.73%
GW	BK1703222	F-004_S119_R1_001.fastq.gz	AL2015-531	401245	F-004_S119	Alaska	Interior	Fairbanks	64.803083	-147.216906	10507132	91.41%
GW	BK1703222	F-017_S132_R1_001.fastq.gz	AL2015-532	401246	F-017_S132	Alaska	Interior	Fairbanks	64.843409	-147.808841	8961083	91.27%
GW	BK1703222	F-018_S133_R1_001.fastq.gz	AL2015-533	401247	F-018_S133	Alaska	Interior	Fairbanks	64.843409	-147.808841	8545010	90.83%
GW	BK1703222	F-019_S134_R1_001.fastq.gz	AL2015-534	401248	F-019_S134	Alaska	Interior	Fairbanks	64.843409	-147.808841	8857435	91.70%
GW	BK1703222	F-001_S116_R1_001.fastq.gz	AL2015-535	401249	F-001_S116	Alaska	Interior	Fairbanks	64.849445	-147.850537	9544926	91.46%
GW	BK1703222	F-005_S120_R1_001.fastq.gz	AL2015-536	401250	F-005_S120	Alaska	Interior	Fairbanks	64.803083	-147.216906	10772918	91.84%
GW	BK1703222	F-014_S129_R1_001.fastq.gz	AL2015-537	401251	F-014_S129	Alaska	Interior	Fairbanks	64.849445	-147.402877	9452359	90.29%
GW	BK1703222	F-015_S130_R1_001.fastq.gz	AL2015-540	401254	F-015_S130	Alaska	Interior	Fairbanks	64.849445	-147.402877	8982130	90.64%
GW	BK1703222	F-020_S135_R1_001.fastq.gz	AL2015-541	401255	F-020_S135	Alaska	Interior	Fairbanks	64.843409	-147.808841	9823455	90.59%
GW	BK1703222	F-002_S117_R1_001.fastq.gz	AL2015-542	401256	F-002_S117	Alaska	Interior	Fairbanks	64.855184	-146.820805	8948708	91.68%
GW	BK1703222	H-001_S156_R1_001.fastq.gz	AL2016-1027	373996	H-001_S156	Alaska	Southcentral	ShellLake	61.959494	-151.450148	9286528	91.61%
GW	BK1703222	H-002_S157_R1_001.fastq.gz	AL2016-1033	374006	H-002_S157	Alaska	Southcentral	ShellLake	61.959494	-151.450148	9083419	91.54%
GW	BK1703222	H-003_S158_R1_001.fastq.gz	AL2016-1039	374015	H-003_S158	Alaska	Southcentral	ShellLake	61.959494	-151.450148	8745410	91.55%
GW	BK1703222	H-004_S159_R1_001.fastq.gz	AL2016-1040	374016	H-004_S159	Alaska	Southcentral	ShellLake	61.959494	-151.450148	9348694	92.16%
GW	BK1703222	H-006_S161_R1_001.fastq.gz	AL2016-1044	374020	H-006_S161	Alaska	Southcentral	ShellLake	61.959494	-151.450148	9565173	92.19%
GW	BK1703222	I-007_S182_R1_001.fastq.gz	AL2016-1112	402915	I-007_S182	Alaska	Southcentral	StormyLake	60.773717	-151.052584	9694307	92.40%
GW	BK1703222	E-007_S97_R1_001.fastq.gz	AL2016-1255	380695	E-007_S97	Alaska	Southwest	LakeNerka	59.556508	-159.076097	9683390	90.58%
GW	BK1703222	D-002_S67_R1_001.fastq.gz	AL2016-1315	402265	D-002_S67	Alaska	Southwest	LakeClark	60.182356	-154.551041	8610494	92.39%
GW	BK1703222	A-006_S6_R1_001.fastq.gz	AL2016-197	373710	A-006_S6	Alaska	Southcentral	AlexanderCreek	61.736635	-150.90074	8363541	92.81%
GW	BK1703222	B-015_S40_R1_001.fastq.gz	AL2016-811	373912	B-015_S40	Alaska	Southcentral	AlexanderLake	61.736635	-150.90074	8478800	91.46%
GW	BK1703222	C-001_S46_R1_001.fastq.gz	AL2016-819	401878	C-001_S46	Alaska	Southcentral	DeshkaRiver	61.71497	-150.32448	9975857	91.79%
GW	BK1703222	C-002_S47_R1_001.fastq.gz	AL2016-820	401879	C-002_S47	Alaska	Southcentral	DeshkaRiver	61.71497	-150.32448	11061296	91.87%
GW	AN1711171	C-021_R1_001.fastq.gz	AL2016-821	401880	C-021	Alaska	Southcentral	DeshkaRiver	61.71497	-150.32448	11642576	99.80%
GW	BK1703222	C-003_S48_R1_001.fastq.gz	AL2016-821	401880	C-003_S48	Alaska	Southcentral	DeshkaRiver	61.71497	-150.32448	10240521	89.94%
GW	BK1703222	C-004_S49_R1_001.fastq.gz	AL2016-822	401881	C-004_S49	Alaska	Southcentral	DeshkaRiver	61.71497	-150.32448	9781745	90.48%
GW	BK1703222	C-005_S50_R1_001.fastq.gz	AL2016-823	401882	C-005_S50	Alaska	Southcentral	DeshkaRiver	61.71497	-150.32448	8542639	91.43%
GW	BK1703222	C-006_S51_R1_001.fastq.gz	AL2016-824	401883	C-006_S51	Alaska	Southcentral	DeshkaRiver	61.71497	-150.32448	8108771	92.21%
GW	BK1703222	C-007_S52_R1_001.fastq.gz	AL2016-825	401884	C-007_S52	Alaska	Southcentral	DeshkaRiver	61.71497	-150.32448	8873448	91.58%
GW	BK1703222	C-008_S53_R1_001.fastq.gz	AL2016-826	401885	C-008_S53	Alaska	Southcentral	DeshkaRiver	61.71497	-150.32448	8390938	91.90%
GW	BK1703222	C-009_S54_R1_001.fastq.gz	AL2016-827	401886	C-009_S54	Alaska	Southcentral	DeshkaRiver	61.71497	-150.32448	9096026	91.63%
GW	BK1703222	C-010_S55_R1_001.fastq.gz	AL2016-828	401887	C-010_S55	Alaska	Southcentral	DeshkaRiver	61.71497	-150.32448	8357737	91.45%
GW	BK1703222	C-011_S56_R1_001.fastq.gz	AL2016-830	401889	C-011_S56	Alaska	Southcentral	DeshkaRiver	61.71497	-150.32448	10397721	92.00%
GW	BK1703222	C-012_S57_R1_001.fastq.gz	AL2016-832	401891	C-012_S57	Alaska	Southcentral	DeshkaRiver	61.71497	-150.32448	9826398	92.24%
GW	BK1703222	C-013_S58_R1_001.fastq.gz	AL2016-833	401892	C-013_S58	Alaska	Southcentral	DeshkaRiver	61.71497	-150.32448	10408152	91.35%
GW	BK1703222	C-014_S59_R1_001.fastq.gz	AL2016-834	401893	C-014_S59	Alaska	Southcentral	DeshkaRiver	61.71497	-150.32448	10542576	91.58%
GW	BK1703222	C-015_S60_R1_001.fastq.gz	AL2016-836	401895	C-015_S60	Alaska	Southcentral	DeshkaRiver	61.71497	-150.32448	9075929	92.26%
GW	BK1703222	C-016_S61_R1_001.fastq.gz	AL2016-837	401896	C-016_S61	Alaska	Southcentral	DeshkaRiver	61.71497	-150.32448	9145174	92.26%
GW	BK1703222	C-017_S62_R1_001.fastq.gz	AL2016-838	401897	C-017_S62	Alaska	Southcentral	DeshkaRiver	61.71497	-150.32448	9357391	91.55%
GW	BK1703222	C-019_S64_R1_001.fastq.gz	AL2016-840	401899	C-019_S64	Alaska	Southcentral	DeshkaRiver	61.71497	-150.32448	9136943	91.60%
GW	BK1703222	C-020_S65_R1_001.fastq.gz	AL2016-841	401900	C-020_S65	Alaska	Southcentral	DeshkaRiver	61.71497	-150.32448	8897543	92.10%
GW	BK1703222	G-001_S136_R1_001.fastq.gz	AL2016-842	374430	G-001_S136	Alaska	Southcentral	OtterLake	61.29013	-149.74095	8486941	91.41%
GW	BK1703222	G-002_S137_R1_001.fastq.gz	AL2016-847	374435	G-002_S137	Alaska	Southcentral	OtterLake	61.29013	-149.74095	10051994	91.94%
GW	BK1703222	G-003_S138_R1_001.fastq.gz	AL2016-848	374436	G-003_S138	Alaska	Southcentral	OtterLake	61.29013	-149.74095	8783544	91.01%
GW	BK1703222	G-004_S139_R1_001.fastq.gz	AL2016-850	374438	G-004_S139	Alaska	Southcentral	OtterLake	61.29013	-149.74095	8183081	90.06%
GW	BK1703222	G-005_S140_R1_001.fastq.gz	AL2017-083	374433	G-005_S140	Alaska	Southcentral	OtterLake	61.29013	-149.74095	9554674	90.66%
GW	BK1703222	G-006_S141_R1_001.fastq.gz	AL2017-085	374437	G-006_S141	Alaska	Southcentral	OtterLake	61.29013	-149.74095	8991399	91.71%
GW	BK1703222	G-007_S142_R1_001.fastq.gz	AL2017-092	374448	G-007_S142	Alaska	Southcentral	OtterLake	61.29013	-149.74095	9449387	91.12%
GW	AN1711171	G-021_R1_001.fastq.gz	AL2017-155	374472	G-021	Alaska	Southcentral	OtterLake	61.29013	-149.74095	9913860	99.82%
GW	BK1703222	G-010_S145_R1_001.fastq.gz	AL2017-155	374472	G-010_S145	Alaska	Southcentral	OtterLake	61.29013	-149.74095	8359220	90.31%
